# Supplementary material for: A Simple Method for Fabricating an External Light Extraction Composite Layer with RNS to Improve the Optical Properties of OLEDs
Source: Nanomaterials (Basel). 2022 Apr 22;12(9):1430. doi: 10.3390/nano12091430 (PMC9103064; doi:10.3390/nano12091430)
Supplement: Supplementary file 1 [file nanomaterials-12-01430-s001.zip]

Archive with 1 entries (1 files):
- nanomaterials-1636434-supplementary.pdf
